# Supplementary material for: cis-Diammine(glycolato-κ2 O 1,O 2)platinum(II)
Source: Acta Crystallogr Sect E Struct Rep Online. 2009 Nov 28;65(Pt 12):m1687. doi: 10.1107/S1600536809049757 (PMC2972061; doi:10.1107/S1600536809049757)
Supplement: Supplementary file 1 [file e-65-m1687-sup1.cif]

##############################################################################
###                                                                        ###
###        Electronic paper (Acta Crystallographica Section E)             ###
###                                                                        ###
##############################################################################
#                                                                            #
# This CIF contains the data in a paper accepted for publication in Acta     #
# Crystallographica Section E. It conforms to the requirements of Notes      #
# for Authors for Section E, and has been peer reviewed under the auspices   #
# of the IUCr Commission on Journals.                                        #
#                                                                            #
# Full details of the Crystallographic Information File format               #
# are given in the paper "The Crystallographic Information File (CIF):       #
# a New Standard Archive File for Crystallography" by S. R. Hall, F. H.      #
# Allen and I. D. Brown [Acta Cryst. (1991), A47, 655-685].                  #
#                                                                            #
# The current version of the core CIF dictionary is obtainable from          #
# ftp://ftp.iucr.org/pub/cif_core.dic. The current version number is 2.4.    #
#                                                                            #
# Software is freely available for graphical display of the structure(s) in  #
# this CIF.  For information consult the CIF home page http://www.iucr.org/  #
# cif/home.html                                                              #
#                                                                            #
# This file may be used for bona fide research purposes within the           #
# scientific community so long as proper attribution is given to the journal # 
# article from which it was obtained.                                        #
#                                                                            #
##############################################################################
                                             
data_I
_audit_creation_method     SHELXL-97
_chemical_name_systematic
;
<i>cis</i>-Diammine(glycolato-\k^2^<i>O</i>^1^,<i>O</i>^2^)platinum(II)
;
_chemical_name_common     ?
_chemical_formula_moiety     'C2 H8 N2 O3 Pt'
_chemical_formula_sum     'C2 H8 N2 O3 Pt'
_chemical_formula_iupac     '[Pt (C2 H2 O3) (N H3)2]'
_chemical_formula_weight     303.19
_chemical_melting_point     ?
_symmetry_cell_setting     Orthorhombic
_symmetry_space_group_name_H-M     'P 21 21 21'
loop_
    _symmetry_equiv_pos_as_xyz
    'x, y, z'
    '-x+1/2, -y, z+1/2'
    '-x, y+1/2, -z+1/2'
    'x+1/2, -y+1/2, -z'
_cell_length_a     5.6293(6)
_cell_length_b     7.2853(8)
_cell_length_c     14.1107(16)
_cell_angle_alpha     90.00
_cell_angle_beta     90.00
_cell_angle_gamma     90.00
_cell_volume     578.70(11)
_cell_formula_units_Z     4
_cell_measurement_reflns_used     1354
_cell_measurement_theta_min     2.89
_cell_measurement_theta_max     28.34
_cell_measurement_temperature     298(2)
_exptl_crystal_description     Block
_exptl_crystal_colour     Colourless
_exptl_crystal_size_max     0.24
_exptl_crystal_size_mid     0.12
_exptl_crystal_size_min     0.10
_exptl_crystal_density_diffrn     3.480
_exptl_crystal_density_meas     ?
_exptl_crystal_density_method     'not measured'
_exptl_crystal_F_000     544
_exptl_absorpt_coefficient_mu     24.168
_exptl_absorpt_correction_type     multi-scan
_exptl_absorpt_process_details     '(SADABS; Sheldrick, 2002)'
_exptl_absorpt_correction_T_min     0.0682
_exptl_absorpt_correction_T_max     0.1961
_exptl_special_details
;
;
_diffrn_ambient_temperature     298(2)
_diffrn_radiation_type     MoK\a
_diffrn_radiation_wavelength     0.71073
_diffrn_radiation_source     'fine-focus sealed tube'
_diffrn_radiation_monochromator     graphite
_diffrn_measurement_device_type     'Bruker APEXII CCD area-detector'
_diffrn_measurement_method     'phi and omega scans'
_diffrn_detector_area_resol_mean     ?
_diffrn_reflns_number     3739
_diffrn_reflns_av_R_equivalents     0.0341
_diffrn_reflns_av_sigmaI/netI     0.0410
_diffrn_reflns_theta_min     2.89
_diffrn_reflns_theta_max     28.34
_diffrn_reflns_theta_full     28.34
_diffrn_measured_fraction_theta_max     0.972
_diffrn_measured_fraction_theta_full     0.972
_diffrn_reflns_limit_h_min     -6
_diffrn_reflns_limit_h_max     7
_diffrn_reflns_limit_k_min     -9
_diffrn_reflns_limit_k_max     9
_diffrn_reflns_limit_l_min     -17
_diffrn_reflns_limit_l_max     18
_diffrn_standards_number     ?
_diffrn_standards_interval_count     ?
_diffrn_standards_interval_time     ?
_diffrn_standards_decay_%     ?
_refine_special_details
;
Refinement of <i>F</i>^2^ against ALL reflections. The weighted <i>R</i>-factor
<i>wR</i> and goodness of fit <i>S</i> are based on <i>F</i>^2^, conventional
<i>R</i>-factors <i>R</i> are based on <i>F</i>, with <i>F</i> set to zero for
negative <i>F</i>^2^. The threshold expression of <i>F</i>^2^ >
\s(<i>F</i>^2^) is used only for calculating <i>R</i>-factors(gt) <i>etc</i>.
and is not relevant to the choice of reflections for refinement.
<i>R</i>-factors based on <i>F</i>^2^ are statistically about twice as large
as those based on <i>F</i>, and <i>R</i>- factors based on ALL data will be
even larger.
;
_reflns_number_total     1354
_reflns_number_gt     1307
_reflns_threshold_expression     I>2sigma(I)
_refine_ls_structure_factor_coef     Fsqd
_refine_ls_matrix_type     full
_refine_ls_R_factor_all     0.0213
_refine_ls_R_factor_gt     0.0202
_refine_ls_wR_factor_gt     0.0413
_refine_ls_wR_factor_ref     0.0417
_refine_ls_goodness_of_fit_ref     0.988
_refine_ls_restrained_S_all     0.988
_refine_ls_number_reflns     1354
_refine_ls_number_parameters     76
_refine_ls_number_restraints     0
_refine_ls_hydrogen_treatment     constr
_refine_ls_weighting_scheme     calc
_refine_ls_weighting_details
         'calc w=1/[\s^2^(Fo^2^)+(0.0103P)^2^+0.0000P] where P=(Fo^2^+2Fc^2^)/3'
_atom_sites_solution_hydrogens     geom
_atom_sites_solution_primary     direct
_atom_sites_solution_secondary     difmap
_refine_ls_shift/su_max     0.001
_refine_ls_shift/su_mean     0.000
_refine_diff_density_max     1.240
_refine_diff_density_min     -1.100
_refine_ls_extinction_method     'SHELXL97 (Sheldrick, 2008)'
_refine_ls_extinction_coef     0.0087(3)
_refine_ls_extinction_expression
                                  'Fc^*^=kFc[1+0.001xFc^2^\l^3^/sin(2\q)]^-1/4^'
_refine_ls_abs_structure_details     'Flack (1983), 489 Friedel pairs'
_refine_ls_abs_structure_Flack     0.013(17)
loop_
    _atom_type_symbol
    _atom_type_description
    _atom_type_scat_dispersion_real
    _atom_type_scat_dispersion_imag
    _atom_type_scat_source
    'C' 'C' 0.0033 0.0016
                         'International Tables Vol C Tables 4.2.6.8 and 6.1.1.4'
    'H' 'H' 0.0000 0.0000
                         'International Tables Vol C Tables 4.2.6.8 and 6.1.1.4'
    'N' 'N' 0.0061 0.0033
                         'International Tables Vol C Tables 4.2.6.8 and 6.1.1.4'
    'O' 'O' 0.0106 0.0060
                         'International Tables Vol C Tables 4.2.6.8 and 6.1.1.4'
    'Pt' 'Pt' -1.7033 8.3905
                         'International Tables Vol C Tables 4.2.6.8 and 6.1.1.4'
_computing_data_collection     'APEX2 (Bruker, 2004)'
_computing_cell_refinement     'SAINT (Bruker, 2004)'
_computing_data_reduction     'SAINT (Bruker, 2004)'
_computing_structure_solution     'SHELXS97 (Sheldrick, 2008)'
_computing_structure_refinement     'SHELXL97 (Sheldrick, 2008)'
_computing_molecular_graphics     'SHELXTL (Sheldrick, 2008)'
_computing_publication_material     'SHELXTL (Sheldrick, 2008)'
loop_
    _atom_site_type_symbol
    _atom_site_label
    _atom_site_fract_x
    _atom_site_fract_y
    _atom_site_fract_z
    _atom_site_U_iso_or_equiv
    _atom_site_adp_type
    _atom_site_calc_flag
    _atom_site_refinement_flags
    _atom_site_occupancy
    _atom_site_disorder_assembly
    _atom_site_disorder_group
    Pt Pt1 0.10734(4) 0.96205(3) 0.178777(16) 0.01860(9) Uani d . 1 . .
    N N2 0.0429(10) 0.9713(9) 0.3193(4) 0.0310(12) Uani d . 1 . .
    H H2A 0.1574 1.0347 0.3479 0.047 Uiso calc R 1 . .
    H H2B 0.0392 0.8577 0.3424 0.047 Uiso calc R 1 . .
    H H2C -0.0964 1.0256 0.3296 0.047 Uiso calc R 1 . .
    N N1 0.4267(10) 0.8432(8) 0.2082(3) 0.0272(13) Uani d . 1 . .
    H H1A 0.4471 0.7457 0.1711 0.041 Uiso calc R 1 . .
    H H1B 0.4298 0.8085 0.2686 0.041 Uiso calc R 1 . .
    H H1C 0.5427 0.9237 0.1976 0.041 Uiso calc R 1 . .
    O O1 0.1557(8) 0.9447(7) 0.0377(3) 0.0308(11) Uani d . 1 . .
    O O2 -0.2005(8) 1.0830(7) 0.1425(3) 0.0263(11) Uani d . 1 . .
    C C1 -0.0264(12) 0.9948(9) -0.0099(4) 0.0230(15) Uani d . 1 . .
    C C2 -0.2372(12) 1.0639(11) 0.0439(5) 0.0332(17) Uani d . 1 . .
    H H2E -0.2827 1.1823 0.0182 0.040 Uiso calc R 1 . .
    H H2D -0.3688 0.9803 0.0337 0.040 Uiso calc R 1 . .
    O O3 -0.0334(8) 0.9898(7) -0.0983(3) 0.0288(11) Uani d . 1 . .
loop_
    _atom_site_aniso_label
    _atom_site_aniso_U_11
    _atom_site_aniso_U_22
    _atom_site_aniso_U_33
    _atom_site_aniso_U_12
    _atom_site_aniso_U_13
    _atom_site_aniso_U_23
    Pt1 0.02166(13) 0.02149(13) 0.01266(12) -0.00028(10) -0.00029(9) 0.00010(9)
    N2 0.030(3) 0.043(3) 0.020(3) 0.003(2) 0.001(2) -0.003(3)
    N1 0.033(3) 0.036(3) 0.012(2) 0.010(3) 0.005(2) 0.003(2)
    O1 0.028(3) 0.046(3) 0.018(2) 0.004(2) 0.0023(19) -0.006(2)
    O2 0.027(2) 0.038(3) 0.014(2) 0.008(2) -0.0030(18) -0.0067(19)
    C1 0.027(3) 0.024(4) 0.018(3) -0.003(2) 0.003(2) 0.003(2)
    C2 0.032(4) 0.052(5) 0.016(3) 0.011(3) -0.002(3) -0.004(3)
    O3 0.036(3) 0.038(3) 0.012(2) -0.002(2) -0.0002(18) -0.0005(19)
_geom_special_details
;
All e.s.d.'s (except the e.s.d. in the dihedral angle between two l.s. planes)
are estimated using the full covariance matrix. The cell e.s.d.'s are taken
into account individually in the estimation of e.s.d.'s in distances, angles
and torsion angles; correlations between e.s.d.'s in cell parameters are only
used when they are defined by crystal symmetry. An approximate (isotropic)
treatment of cell e.s.d.'s is used for estimating e.s.d.'s involving l.s.
planes.
;
loop_
    _geom_bond_atom_site_label_1
    _geom_bond_atom_site_label_2
    _geom_bond_site_symmetry_2
    _geom_bond_distance
    _geom_bond_publ_flag
    Pt1 O2 . 2.010(5) ?
    Pt1 O1 . 2.013(4) ?
    Pt1 N2 . 2.017(5) ?
    Pt1 N1 . 2.038(5) ?
    N2 H2A . 0.8900 ?
    N2 H2B . 0.8900 ?
    N2 H2C . 0.8900 ?
    N1 H1A . 0.8900 ?
    N1 H1B . 0.8900 ?
    N1 H1C . 0.8900 ?
    O1 C1 . 1.279(8) ?
    O2 C2 . 1.413(7) ?
    C1 O3 . 1.248(8) ?
    C1 C2 . 1.496(9) ?
    C2 H2E . 0.9700 ?
    C2 H2D . 0.9700 ?
loop_
    _geom_angle_atom_site_label_1
    _geom_angle_atom_site_label_2
    _geom_angle_atom_site_label_3
    _geom_angle_site_symmetry_1
    _geom_angle_site_symmetry_3
    _geom_angle
    _geom_angle_publ_flag
    O2 Pt1 O1 . . 83.82(18) ?
    O2 Pt1 N2 . . 94.6(2) ?
    O1 Pt1 N2 . . 176.9(2) ?
    O2 Pt1 N1 . . 176.77(19) ?
    O1 Pt1 N1 . . 93.18(18) ?
    N2 Pt1 N1 . . 88.4(2) ?
    Pt1 N2 H2A . . 109.5 ?
    Pt1 N2 H2B . . 109.5 ?
    H2A N2 H2B . . 109.5 ?
    Pt1 N2 H2C . . 109.5 ?
    H2A N2 H2C . . 109.5 ?
    H2B N2 H2C . . 109.5 ?
    Pt1 N1 H1A . . 109.5 ?
    Pt1 N1 H1B . . 109.5 ?
    H1A N1 H1B . . 109.5 ?
    Pt1 N1 H1C . . 109.5 ?
    H1A N1 H1C . . 109.5 ?
    H1B N1 H1C . . 109.5 ?
    C1 O1 Pt1 . . 113.2(4) ?
    C2 O2 Pt1 . . 109.5(4) ?
    O3 C1 O1 . . 122.8(6) ?
    O3 C1 C2 . . 119.5(6) ?
    O1 C1 C2 . . 117.7(5) ?
    O2 C2 C1 . . 114.7(6) ?
    O2 C2 H2E . . 108.6 ?
    C1 C2 H2E . . 108.6 ?
    O2 C2 H2D . . 108.6 ?
    C1 C2 H2D . . 108.6 ?
    H2E C2 H2D . . 107.6 ?
loop_
    _geom_torsion_atom_site_label_1
    _geom_torsion_atom_site_label_2
    _geom_torsion_atom_site_label_3
    _geom_torsion_atom_site_label_4
    _geom_torsion_site_symmetry_1
    _geom_torsion_site_symmetry_2
    _geom_torsion_site_symmetry_3
    _geom_torsion_site_symmetry_4
    _geom_torsion
    _geom_torsion_publ_flag
    O2 Pt1 O1 C1 . . . . -6.9(4) ?
    N2 Pt1 O1 C1 . . . . 53(5) ?
    N1 Pt1 O1 C1 . . . . 174.3(5) ?
    O1 Pt1 O2 C2 . . . . 9.7(4) ?
    N2 Pt1 O2 C2 . . . . -167.7(5) ?
    N1 Pt1 O2 C2 . . . . 31(4) ?
    Pt1 O1 C1 O3 . . . . -178.2(5) ?
    Pt1 O1 C1 C2 . . . . 2.4(8) ?
    Pt1 O2 C2 C1 . . . . -11.1(7) ?
    O3 C1 C2 O2 . . . . -173.3(6) ?
    O1 C1 C2 O2 . . . . 6.1(10) ?
loop_
    _geom_hbond_atom_site_label_D
    _geom_hbond_atom_site_label_H
    _geom_hbond_atom_site_label_A
    _geom_hbond_site_symmetry_A
    _geom_hbond_distance_DH
    _geom_hbond_distance_HA
    _geom_hbond_distance_DA
    _geom_hbond_angle_DHA
    N1 H1C O2 1_655 0.89 2.01 2.883(8) 166.5
    N1 H1B O2 3_545 0.89 2.44 3.107(7) 132.4
    N1 H1B O3 2_575 0.89 2.45 3.049(7) 124.6
    N1 H1A O3 4_565 0.89 2.00 2.888(7) 173.1
    N2 H2C O3 2_475 0.89 2.32 3.108(7) 147.2
    N2 H2B O2 3_545 0.89 2.21 3.014(8) 150.3
    N2 H2A O3 2_575 0.89 2.26 3.010(7) 142.3
data_global
_journal_date_recd_electronic     2009-03-03
_journal_date_accepted     2009-11-20
_journal_name_full     'Acta Crystallographica, Section E'
_journal_year     2009
_journal_volume     65
_journal_issue     12
_journal_page_first     m1687
_journal_page_last     m1687
_journal_paper_category     QM
_journal_coeditor_code     RN2056
_publ_contact_author_name     'Shao-Ping Pu*'
_publ_contact_author_address
;
Kunming IPM Pharmaceutical Co., Ltd.
Department of Materials, KunmingUniversity of Science and Technology
KunMing
P.R.China
650106
;
_publ_contact_author_email     'JRSS1979@163.COM'
_publ_contact_author_fax     '0871-8328147'
_publ_contact_author_phone     '0871-8328147'
_publ_section_title
;
<i>cis</i>-Diammine(glycolato-\k^2^<i>O</i>^1^,<i>O</i>^2^)platinum(II)
;
loop_
    _publ_author_name
    _publ_author_footnote
    _publ_author_address
    'Wang, Qing-Kun' .
;
Kunming Institute of Precious Metals
Kunming 650106
People's Republic of China
;
    'Pu, Shao-Ping' .
;
Kunming IPM Pharmaceutical Co Ltd
Department of Materials, Kunming University of Science and Technology
Kunming 650106
People's Republic of China
Engineering School of Materials and Metallurgy,
Kunming University of Science and Technology,
Kunming 650093, People's Republic of China
;
    'Cong, Yan-Wei' .
;
Kunming IPM Pharmaceutical Co Ltd
Department of Materials, Kunming University of Science and Technology
Kunming 650106
People's Republic of China
;
    'Li, Yong-Nian' .
;
Kunming IPM Pharmaceutical Co Ltd
Department of Materials, Kunming University of Science and Technology
Kunming 650106
People's Republic of China
;
    'Luan, Chun-Fang' .
;
Kunming IPM Pharmaceutical Co Ltd
Department of Materials, Kunming University of Science and Technology
Kunming 650106
People's Republic of China
;
