# Supplementary material for: cis-Diammine(glycolato-κ2 O 1,O 2)platinum(II)
Source: Acta Crystallogr Sect E Struct Rep Online. 2009 Nov 28;65(Pt 12):m1687. doi: 10.1107/S1600536809049757 (PMC2972061; doi:10.1107/S1600536809049757)
Supplement: Supplementary file 2 [file e-65-m1687-Isup2.hkl]

# 
# h,k,l, Fc-squared, Fo-squared, sigma(Fo-squared) and status flag 
# 
data_I
_shelx_title ' 080527B in P2(1)2(1)2(1)' 
_shelx_refln_list_code          4 
_shelx_F_calc_maximum      340.65 
_exptl_crystal_F_000       544.00 
_reflns_d_resolution_high  0.7486 
 
loop_ 
 _symmetry_equiv_pos_as_xyz 
 'x, y, z' 
 '-x+1/2, -y, z+1/2' 
 '-x, y+1/2, -z+1/2' 
 'x+1/2, -y+1/2, -z' 
 
_cell_length_a     5.6293 
_cell_length_b     7.2853 
_cell_length_c    14.1107 
_cell_angle_alpha  90.000 
_cell_angle_beta   90.000 
_cell_angle_gamma  90.000 
 
_shelx_F_squared_multiplier     1.000 
 
loop_ 
 _refln_index_h 
 _refln_index_k 
 _refln_index_l 
 _refln_F_squared_calc 
 _refln_F_squared_meas 
 _refln_F_squared_sigma 
 _refln_observed_status 
   2   0   0     6397.97     6418.94    265.54 o 
   4   0   0    19754.30    20933.20    642.30 o 
   6   0   0     4091.30     4637.01    324.82 o 
   1   1   0    23340.47    24538.08    516.82 o 
   2   1   0     3415.26     3462.33    174.85 o 
   3   1   0    40362.91    42427.52    997.00 o 
   4   1   0       16.08        0.17     12.01 o 
   5   1   0     1730.31     1789.81    112.96 o 
   6   1   0      334.92      303.49     63.72 o 
   7   1   0     6289.24     6011.84    285.66 o 
   0   2   0   116044.78   113409.43   6623.44 o 
   1   2   0     7434.14     7832.61    177.06 o 
   2   2   0     3520.86     3546.39     89.12 o 
   3   2   0     1149.05     1250.82     48.14 o 
   4   2   0    13348.47    13570.91    341.70 o 
   5   2   0     3630.23     3585.15    132.48 o 
   6   2   0     2557.48     2601.25    246.49 o 
   7   2   0       60.20       76.80     92.35 o 
   1   3   0    10737.70    10369.41    284.17 o 
   2   3   0    24995.73    25464.50    644.00 o 
   3   3   0    12530.33    12157.02    276.20 o 
   4   3   0      870.39      911.85     47.59 o 
   5   3   0     1023.65     1135.18     69.72 o 
   6   3   0     2069.12     2069.82    217.69 o 
   7   3   0     3100.51     3028.97    258.63 o 
   0   4   0    19895.60    20820.11    550.92 o 
   1   4   0    21655.67    21781.55    568.81 o 
   2   4   0     1960.01     2033.67     85.71 o 
   3   4   0     2732.60     2715.00    101.30 o 
   4   4   0     3887.78     3929.63    147.64 o 
   5   4   0     8700.00     8134.05    262.36 o 
   6   4   0      823.75      850.44     95.71 o 
   1   5   0     2226.97     2302.14     89.90 o 
   2   5   0    25868.40    25216.38    660.68 o 
   3   5   0     1633.80     1617.98     70.71 o 
   4   5   0     2152.38     2150.36    105.41 o 
   5   5   0       95.52       60.77     30.52 o 
   6   5   0     3026.13     2924.00    284.41 o 
   0   6   0      809.35      844.63    167.93 o 
   1   6   0    15621.15    15831.02    446.24 o 
   2   6   0      658.33      633.02     60.43 o 
   3   6   0     2629.38     2539.60     98.81 o 
   4   6   0       98.10       87.60     33.68 o 
   5   6   0     6633.65     6352.83    230.78 o 
   1   7   0       14.20       17.41     24.48 o 
   2   7   0    12086.33    12223.19    367.95 o 
   3   7   0      177.57      168.20     41.40 o 
   4   7   0     1425.08     1440.51    180.17 o 
   5   7   0       20.86       -5.06     44.82 o 
   0   8   0     1134.53     1393.06    124.79 o 
   1   8   0     6040.68     6751.31    240.28 o 
   2   8   0       12.99       31.29     30.05 o 
   3   8   0     1259.32     1452.73    148.47 o 
   1   9   0      898.74      979.94     88.16 o 
   2   9   0     3710.78     4003.38    223.93 o 
   1   0   1    37716.63    38584.41    924.09 o 
   2   0   1     9748.17     9709.84    237.37 o 
   3   0   1    10179.94    10295.26    258.09 o 
   4   0   1      338.32      379.69     26.90 o 
   5   0   1    12422.82    13389.00    370.64 o 
   6   0   1     2571.68     2591.86    160.39 o 
   7   0   1        0.07       35.27     68.91 o 
  -7   1   1      253.28      186.73    117.23 o 
  -6   1   1     5210.02     5434.39    336.45 o 
  -5   1   1     1932.70     2025.40     87.87 o 
  -4   1   1     6229.14     6133.23    273.13 o 
  -3   1   1     4350.57     4342.85    136.56 o 
  -2   1   1    44944.45    46444.44   1094.01 o 
  -1   1   1    21342.71    22597.36    483.14 o 
   0   1   1      730.45      786.33     39.18 o 
   1   1   1    21718.18    23107.67    535.85 o 
   2   1   1    46219.38    47634.78   1247.20 o 
   3   1   1     4302.33     4353.59    121.05 o 
   4   1   1     6094.72     6152.71    142.89 o 
   5   1   1     1826.32     2059.60    102.25 o 
   6   1   1     5154.58     5295.43    250.55 o 
   7   1   1      274.39      308.57     84.41 o 
  -7   2   1      230.51      170.62    105.85 o 
  -6   2   1     2421.69     3263.57    278.42 o 
  -5   2   1    10281.74    10476.33    388.79 o 
  -4   2   1     4187.91     4120.11    145.37 o 
  -3   2   1     6692.18     6713.79    159.87 o 
  -2   2   1     9878.24     9837.44    214.71 o 
  -1   2   1    37654.28    38126.17    926.24 o 
   0   2   1    15125.48    15153.93    402.22 o 
   1   2   1    35126.99    35429.31    768.50 o 
   2   2   1     8737.81     8752.78    207.06 o 
   3   2   1     6204.72     6288.58    172.24 o 
   4   2   1     4683.21     4888.77    134.82 o 
   5   2   1    10136.69    10191.80    346.46 o 
   6   2   1     2560.93     2579.71    253.05 o 
   7   2   1      267.24      242.55    114.20 o 
  -7   3   1     1646.83     1681.92    182.07 o 
  -6   3   1     2328.52     2491.96    155.15 o 
  -5   3   1     1342.18     1386.76    103.55 o 
  -4   3   1     5449.28     5417.17    178.44 o 
  -3   3   1     9262.63     8768.39    186.78 o 
  -2   3   1    25079.29    25200.58    494.88 o 
  -1   3   1    18707.22    18322.64    410.55 o 
   0   3   1     4245.25     3978.50     89.44 o 
   1   3   1    18148.65    18272.71    402.46 o 
   2   3   1    25812.64    25718.40    550.16 o 
   3   3   1     8883.87     8555.11    203.40 o 
   4   3   1     5475.59     5292.15    159.76 o 
   5   3   1     1320.19     1344.71    107.42 o 
   6   3   1     2222.17     2212.88    149.36 o 
  -6   4   1     1719.37     1630.99    177.89 o 
  -5   4   1     3867.84     3762.87    150.13 o 
  -4   4   1     8062.51     7941.33    256.48 o 
  -3   4   1     2933.93     2986.75     94.77 o 
  -2   4   1     3314.42     3249.36    100.42 o 
  -1   4   1    11916.89    11743.09    273.39 o 
   0   4   1    19319.41    20548.15    489.74 o 
   1   4   1    11053.72    10699.57    314.33 o 
   2   4   1     3128.29     2959.22    111.44 o 
   3   4   1     2788.96     2763.34    104.31 o 
   4   4   1     8738.33     8460.51    240.02 o 
   5   4   1     3744.70     3737.28    149.00 o 
   6   4   1     1869.79     1717.57    132.77 o 
  -6   5   1      445.03      454.29     82.02 o 
  -5   5   1      552.23      596.35    105.92 o 
  -4   5   1     2760.76     2717.67    142.43 o 
  -3   5   1    10778.20    10699.36    260.75 o 
  -2   5   1     3522.01     3438.04    113.25 o 
  -1   5   1    10155.20    10651.36    254.90 o 
   0   5   1     5509.74     5583.04    235.21 o 
   1   5   1     9784.07     9415.28    294.85 o 
   2   5   1     3601.66     3615.43    154.35 o 
   3   5   1     9879.27     9474.51    292.66 o 
   4   5   1     2673.67     2618.09    110.06 o 
   5   5   1      556.39      595.63     67.69 o 
   6   5   1      444.71      484.43     85.69 o 
  -5   6   1      279.76      299.11     52.42 o 
  -4   6   1     7013.67     6917.34    239.45 o 
  -3   6   1     1760.45     1850.57     81.73 o 
  -2   6   1      810.77      844.24     66.19 o 
  -1   6   1     2165.74     2307.42    105.78 o 
   0   6   1    17863.67    19701.71    949.27 o 
   1   6   1     1914.17     1928.44     99.95 o 
   2   6   1      733.20      686.30     78.47 o 
   3   6   1     1826.31     1743.54     94.84 o 
   4   6   1     7528.61     7083.63    282.56 o 
   5   6   1      269.42      248.01     49.24 o 
  -5   7   1      153.05       67.76     53.73 o 
  -4   7   1     1326.31     1363.11    117.64 o 
  -3   7   1     7941.22     7640.66    438.89 o 
  -2   7   1      219.40      201.03     59.84 o 
  -1   7   1     4948.09     5303.31    190.36 o 
   0   7   1     3491.37     3782.18    167.36 o 
   1   7   1     4790.54     4760.17    184.33 o 
   2   7   1      214.85      204.22     42.77 o 
   3   7   1     7384.85     6788.67    241.72 o 
   4   7   1     1266.20     1124.70    113.41 o 
   5   7   1      167.51      230.44     92.64 o 
  -4   8   1     3232.55     3009.06    186.50 o 
  -3   8   1     1092.07      996.78    107.88 o 
  -2   8   1      640.58      640.29     68.77 o 
  -1   8   1     1260.95     1468.80     95.92 o 
   0   8   1     8761.25     9783.68    317.21 o 
   1   8   1     1199.75     1214.41     90.67 o 
   2   8   1      603.77      631.07     67.74 o 
   3   8   1     1093.38     1076.28     88.50 o 
  -2   9   1     1282.95     1444.01    132.36 o 
  -1   9   1     1604.98     1517.60    147.94 o 
   0   9   1     1147.75     1359.33    113.00 o 
   1   9   1     1501.14     1628.78    109.02 o 
   2   9   1     1287.96     1248.94    161.96 o 
   0   0   2    25997.74    26046.07   1094.39 o 
   1   0   2    13497.37    13102.26    467.01 o 
   2   0   2     3048.10     2941.98     80.37 o 
   3   0   2    28604.46    29348.92    598.17 o 
   4   0   2    10139.45    10397.77    341.53 o 
   5   0   2      685.70      597.18     53.39 o 
   6   0   2     2254.21     2336.42    152.76 o 
   7   0   2     3980.10     3994.68    221.02 o 
  -7   1   2     2322.02     2453.81    164.60 o 
  -6   1   2     2649.28     2718.04    343.93 o 
  -5   1   2      556.42      577.30     55.39 o 
  -4   1   2    14685.73    14225.57    471.31 o 
  -3   1   2    15108.99    15231.04    373.57 o 
  -2   1   2      263.38      286.98     16.16 o 
  -1   1   2    13214.57    13214.37    251.76 o 
   0   1   2    47915.45    51277.39    960.91 o 
   1   1   2    12172.95    12198.23    267.61 o 
   3   1   2    15201.64    15299.08    374.34 o 
   4   1   2    14956.70    15257.36    373.49 o 
   5   1   2      895.26      988.39     65.57 o 
   6   1   2     2634.52     2916.50    260.03 o 
   7   1   2     2195.31     2267.09    160.15 o 
  -6   2   2     1981.93     2191.57    235.32 o 
  -5   2   2     1642.44     1735.94    167.15 o 
  -4   2   2     7230.58     7034.82    249.46 o 
  -3   2   2    17153.87    17401.72    379.38 o 
  -2   2   2     8579.70     8493.18    195.36 o 
  -1   2   2    10656.97    10357.68    224.96 o 
   0   2   2    11255.07    10839.25    202.57 o 
   1   2   2    11480.53    11831.74    239.04 o 
   2   2   2     8306.46     8300.35    211.66 o 
   3   2   2    16598.29    16636.10    416.61 o 
   4   2   2     6482.19     6498.12    183.62 o 
   5   2   2     1745.02     1696.07     92.47 o 
   6   2   2     2101.04     2225.15    145.63 o 
   7   2   2     2724.73     2295.70    262.79 o 
  -6   3   2     2077.34     2217.29    152.12 o 
  -5   3   2     4340.28     4286.14    213.56 o 
  -4   3   2     8100.60     7757.23    240.51 o 
  -3   3   2     7276.18     6924.49    227.92 o 
  -2   3   2     5185.58     4715.33    136.99 o 
  -1   3   2    10219.42     9909.79    224.32 o 
   0   3   2    12005.22    11375.12    244.56 o 
   1   3   2    10083.14     9999.63    230.36 o 
   2   3   2     6221.34     5969.24    135.28 o 
   3   3   2     7267.74     6937.33    168.74 o 
   4   3   2     7882.06     7786.82    191.17 o 
   5   3   2     4697.29     4728.19    193.01 o 
   6   3   2     2025.06     2025.33    145.11 o 
  -6   4   2     2101.49     2312.26    176.01 o 
  -5   4   2     3384.07     3264.83    180.10 o 
  -4   4   2     3216.83     3089.85    124.40 o 
  -3   4   2     4995.53     4816.93    132.96 o 
  -2   4   2    16151.23    15677.80    357.46 o 
  -1   4   2    10175.10    10073.43    231.52 o 
   0   4   2     3226.15     3197.59     80.06 o 
   1   4   2    10410.87    10329.53    244.30 o 
   2   4   2    15475.49    14764.57    404.48 o 
   3   4   2     4713.63     4321.23    169.64 o 
   4   4   2     2923.13     2792.91    107.70 o 
   5   4   2     3372.00     3370.20    162.63 o 
   6   4   2     2190.50     2191.17    114.92 o 
  -6   5   2     1401.01     1286.88    122.56 o 
  -5   5   2     5264.54     5278.69    269.04 o 
  -4   5   2     2793.20     2792.28    122.96 o 
  -3   5   2     3575.48     3450.70    114.69 o 
  -2   5   2     8091.71     7894.41    209.64 o 
  -1   5   2     9941.61    10347.40    294.15 o 
   0   5   2      813.93      912.44     73.94 o 
   1   5   2     9611.70     9391.93    368.10 o 
   2   5   2     8288.03     8119.26    271.88 o 
   3   5   2     3726.26     3514.15    131.73 o 
   4   5   2     2708.79     2587.74    127.33 o 
   5   5   2     5461.88     4860.40    226.64 o 
   6   5   2     1298.07     1272.15     93.19 o 
  -5   6   2     2874.82     2702.68    168.83 o 
  -4   6   2     1314.57     1363.27     88.11 o 
  -3   6   2      947.38      905.60     88.22 o 
  -2   6   2    10843.86    10528.33    332.31 o 
  -1   6   2     4978.64     5428.26    348.25 o 
   0   6   2      223.83      235.69     37.42 o 
   1   6   2     5348.53     5482.91    246.78 o 
   2   6   2    10575.04    10307.41    315.37 o 
   3   6   2      927.99      866.40     79.47 o 
   4   6   2     1196.26     1074.31     77.77 o 
   5   6   2     2725.90     2547.17    130.29 o 
  -5   7   2     2922.88     2766.94    283.45 o 
  -4   7   2      618.78      483.76     76.47 o 
  -3   7   2     1486.82     1383.24    120.90 o 
  -2   7   2     4470.19     4581.46    190.50 o 
  -1   7   2     4972.85     5615.56    197.76 o 
   0   7   2      399.64      415.80     55.07 o 
   1   7   2     4794.71     4990.31    191.84 o 
   2   7   2     4403.18     4152.72    205.91 o 
   3   7   2     1685.31     1627.57    100.57 o 
   4   7   2      692.78      730.92     94.78 o 
  -4   8   2      737.29      751.52    102.12 o 
  -3   8   2      874.52      964.63    104.88 o 
  -2   8   2     4365.37     4479.12    180.02 o 
  -1   8   2     2072.36     2453.90    123.43 o 
   0   8   2      473.54      528.13     65.69 o 
   1   8   2     2108.42     2260.03    120.23 o 
   2   8   2     4099.79     4367.57    180.71 o 
   3   8   2      895.55      781.59     80.79 o 
  -2   9   2     1585.23     1499.41    133.88 o 
  -1   9   2     1808.55     2025.63    118.92 o 
   0   9   2     1567.03     1656.81    110.75 o 
   1   9   2     1831.41     1996.46    120.67 o 
   2   9   2     1618.93     1567.89    178.49 o 
   1   0   3     2530.79     2529.24     76.78 o 
   2   0   3    35707.77    34323.86    711.82 o 
   3   0   3       68.62       85.39     18.10 o 
   4   0   3     5396.64     5506.43    200.98 o 
   5   0   3      834.34      937.26     67.61 o 
   6   0   3     7286.27     7639.25    461.45 o 
   7   0   3        6.99       11.59     49.28 o 
  -7   1   3       32.05        3.76     45.99 o 
  -6   1   3      657.67      691.86    138.99 o 
  -5   1   3    14806.61    15265.68    496.23 o 
  -4   1   3     1329.24     1407.32    139.93 o 
  -3   1   3     9517.07     9297.39    297.88 o 
  -2   1   3     1302.09     1284.95     41.98 o 
  -1   1   3    23772.35    23819.68    689.94 o 
   0   1   3     4128.69     4147.08     89.52 o 
   1   1   3    23114.28    22883.05    484.35 o 
   2   1   3     1607.15     1676.64     57.00 o 
   3   1   3     9091.45     8914.89    195.06 o 
   4   1   3     1141.41     1268.99     97.25 o 
   5   1   3    14589.04    15043.75    388.84 o 
   6   1   3      717.72      706.82     68.18 o 
   7   1   3       22.42       39.77     46.66 o 
  -6   2   3     5099.74     5709.41    392.76 o 
  -5   2   3      796.71      859.26    136.71 o 
  -4   2   3     4370.24     4200.96    143.22 o 
  -3   2   3     5353.68     5354.87    139.70 o 
  -2   2   3    30522.59    29839.64    585.78 o 
  -1   2   3     8724.69     8580.72    190.95 o 
   0   2   3     2782.37     2938.28     71.51 o 
   1   2   3     9534.77     9831.37    188.34 o 
   2   2   3    30328.94    30782.34    659.50 o 
   3   2   3     6291.10     6152.66    158.11 o 
   4   2   3     4077.22     4136.81    126.80 o 
   5   2   3      820.85      826.57     49.72 o 
   6   2   3     4900.88     4979.65    209.05 o 
  -6   3   3     1931.48     1983.40    230.25 o 
  -5   3   3     8262.35     8081.59    341.40 o 
  -4   3   3     6975.92     6615.42    214.49 o 
  -3   3   3     4338.47     4185.62    153.06 o 
  -2   3   3     1986.84     1965.83     68.28 o 
  -1   3   3    14152.93    13477.30    259.23 o 
   0   3   3    14949.36    14456.36    273.41 o 
   1   3   3    12850.45    13220.51    425.42 o 
   2   3   3     2116.90     2147.45     64.45 o 
   3   3   3     4185.92     4136.54    111.39 o 
   4   3   3     7100.52     6796.95    171.27 o 
   5   3   3     8198.07     8431.19    241.87 o 
   6   3   3     1932.63     2130.17    124.24 o 
  -6   4   3     1519.71     1652.61    207.31 o 
  -5   4   3      636.97      606.21     76.93 o 
  -4   4   3     1321.36     1255.48     74.76 o 
  -3   4   3    10500.16    10075.76    306.01 o 
  -2   4   3     9976.20     9567.48    241.12 o 
  -1   4   3     9564.22     9467.03    201.36 o 
   0   4   3     1465.27     1543.54     66.73 o 
   1   4   3    10773.15    10217.66    237.16 o 
   2   4   3    10182.34    10014.62    275.46 o 
   3   4   3    10959.71    10644.85    290.45 o 
   4   4   3     1128.45     1120.16     62.59 o 
   5   4   3      579.05      637.35     68.53 o 
   6   4   3     1472.15     1513.22    108.51 o 
  -6   5   3     2133.73     2033.90    225.61 o 
  -5   5   3     1468.68     1348.56    116.02 o 
  -4   5   3     9025.26     8932.90    280.64 o 
  -3   5   3     1102.27     1283.73    133.87 o 
  -2   5   3      807.20      729.32     49.40 o 
  -1   5   3     1711.85     1784.21     80.40 o 
   0   5   3    19617.78    19580.05    628.66 o 
   1   5   3     1491.13     1458.35     81.68 o 
   2   5   3      898.43      880.43     61.00 o 
   3   5   3     1147.78     1177.96     70.37 o 
   4   5   3     8959.57     8550.59    269.97 o 
   5   5   3     1513.24     1519.98    107.56 o 
   6   5   3     1996.35     1874.66    112.77 o 
  -5   6   3      444.40      525.38    116.81 o 
  -4   6   3      253.61      282.38     47.57 o 
  -3   6   3    10032.17    10018.95    395.56 o 
  -2   6   3      422.58      486.68     54.10 o 
  -1   6   3     6401.21     6762.53    222.82 o 
   0   6   3     1135.92     1138.70     77.51 o 
   1   6   3     6776.28     6463.53    221.98 o 
   2   6   3      407.37      433.44     52.03 o 
   3   6   3    10021.79     9887.88    304.20 o 
   4   6   3      315.06      362.00     51.11 o 
   5   6   3      366.08      303.40     65.41 o 
  -4   7   3     6062.20     5739.68    389.62 o 
  -3   7   3      442.88      485.33     75.72 o 
  -2   7   3      436.44      469.01     57.92 o 
  -1   7   3      442.74      451.69     62.41 o 
   0   7   3    13689.64    14959.35    589.22 o 
   1   7   3      512.74      513.74     59.44 o 
   2   7   3      486.64      403.34     56.69 o 
   3   7   3      496.90      414.58     58.24 o 
   4   7   3     5893.53     5577.89    211.20 o 
  -4   8   3      278.97      341.53     77.49 o 
  -3   8   3     5028.32     4726.06    241.10 o 
  -2   8   3      736.29      858.80     78.57 o 
  -1   8   3     2861.33     3247.83    147.29 o 
   0   8   3      590.43      591.74     67.38 o 
   1   8   3     3042.81     3310.01    149.76 o 
   2   8   3      847.34      828.73     79.01 o 
   3   8   3     5020.31     4745.57    195.32 o 
  -2   9   3      197.80      188.18    121.66 o 
  -1   9   3     1226.47     1388.73    123.25 o 
   0   9   3     4529.79     4950.89    273.96 o 
   1   9   3     1184.44     1403.67    102.72 o 
   2   9   3      196.96      163.00     79.58 o 
   0   0   4     3100.63     3109.98    107.87 o 
   1   0   4    21976.14    21746.16    453.37 o 
   2   0   4       63.31      132.61     33.94 o 
   3   0   4    27412.23    26316.76    628.27 o 
   4   0   4      744.31      827.15     62.64 o 
   5   0   4      750.15      856.06     66.25 o 
   6   0   4      160.17      188.73     43.17 o 
   7   0   4     7445.12     8129.47    507.49 o 
  -7   1   4      351.55      396.81     84.34 o 
  -6   1   4     3604.06     3991.69    178.75 o 
  -5   1   4      821.28      719.63    141.58 o 
  -4   1   4    18462.68    19295.98    891.76 o 
  -3   1   4     1549.90     1560.71     80.35 o 
  -2   1   4     4202.15     4239.58    127.08 o 
  -1   1   4      877.18      933.66     36.12 o 
   0   1   4    54831.04    56388.68   1060.17 o 
   1   1   4      751.41      764.63     32.91 o 
   2   1   4     4105.19     3963.91    102.42 o 
   3   1   4     1534.86     1520.21     57.49 o 
   4   1   4    18496.36    18103.51    455.64 o 
   5   1   4      756.12      740.58     47.85 o 
   6   1   4     3728.68     3661.04    171.08 o 
   7   1   4      366.80      308.13    103.86 o 
  -6   2   4     1511.33     1452.16    193.09 o 
  -5   2   4     1073.06     1189.62     90.76 o 
  -4   2   4     1142.48     1192.88    119.41 o 
  -3   2   4    15984.76    14998.04    535.50 o 
  -2   2   4     6503.89     6466.55    143.64 o 
  -1   2   4    13080.43    12772.97    246.86 o 
   0   2   4     3059.42     3073.33     75.45 o 
   1   2   4    13406.91    13578.03    262.96 o 
   2   2   4     6243.05     6295.54    138.04 o 
   3   2   4    17102.74    16873.85    397.56 o 
   4   2   4     1202.95     1292.45     57.46 o 
   5   2   4     1137.58     1167.82     61.78 o 
   6   2   4     1460.11     1530.38     98.51 o 
  -6   3   4     1561.05     1813.86    223.49 o 
  -5   3   4     5637.41     5499.34    248.70 o 
  -4   3   4     8520.19     8179.47    329.24 o 
  -3   3   4     2730.11     2567.20    139.88 o 
  -2   3   4     1909.84     1830.12     60.77 o 
  -1   3   4     9609.33     9230.35    188.77 o 
   0   3   4    21304.40    20867.29    414.19 o 
   1   3   4     9730.26     9408.74    218.14 o 
   2   3   4     1915.94     1941.46     55.41 o 
   3   3   4     2544.01     2457.76     77.11 o 
   4   3   4     8372.05     8349.21    205.35 o 
   5   3   4     5477.68     5332.65    172.22 o 
   6   3   4     1669.69     1910.37    118.35 o 
  -6   4   4     3094.94     3121.73    281.48 o 
  -5   4   4      847.53      692.06    134.74 o 
  -4   4   4     2320.24     2301.70    121.39 o 
  -3   4   4     4569.40     4324.78    159.37 o 
  -2   4   4    17684.06    16800.87    501.44 o 
  -1   4   4     4394.19     4273.06    111.60 o 
   0   4   4      578.38      559.58     32.38 o 
   1   4   4     4179.18     4201.08    139.66 o 
   2   4   4    17091.56    16788.25    379.32 o 
   3   4   4     4954.65     4672.11    148.80 o 
   4   4   4     2321.44     2235.44    113.20 o 
   5   4   4      775.99      811.78     93.66 o 
   6   4   4     2952.97     2932.66    162.17 o 
  -6   5   4      428.40      288.57    107.91 o 
  -5   5   4     7574.38     7596.11    454.29 o 
  -4   5   4     1464.93     1340.18     84.57 o 
  -3   5   4     2490.77     2397.64    111.28 o 
  -2   5   4      801.97      814.66     69.57 o 
  -1   5   4    13404.66    13565.98    370.93 o 
   0   5   4     4007.98     3930.26    121.98 o 
   1   5   4    13803.77    13452.91    683.76 o 
   2   5   4      898.58      900.89     61.91 o 
   3   5   4     2554.99     2469.14    131.25 o 
   4   5   4     1413.90     1400.12     77.17 o 
   5   5   4     7616.76     6934.40    294.88 o 
   6   5   4      448.41      355.61     97.14 o 
  -5   6   4      368.46      357.11    105.88 o 
  -4   6   4     1716.75     1732.98    100.16 o 
  -3   6   4      306.20      364.42     63.25 o 
  -2   6   4    14186.29    14468.28    400.80 o 
  -1   6   4      757.22      824.88     61.63 o 
   0   6   4        4.13       -3.51     21.82 o 
   1   6   4      703.55      711.93     63.43 o 
   2   6   4    14082.31    13342.85    398.96 o 
   3   6   4      336.71      335.39     47.69 o 
   4   6   4     1765.24     1644.98     94.70 o 
   5   6   4      316.56      212.54     58.52 o 
  -4   7   4      184.15      178.62     70.29 o 
  -3   7   4     1695.24     1800.92    129.45 o 
  -2   7   4      444.00      472.80     76.10 o 
  -1   7   4     7278.54     7831.45    255.36 o 
   0   7   4       19.23       84.37     34.31 o 
   1   7   4     7460.49     7298.36    335.16 o 
   2   7   4      482.98      476.87     61.14 o 
   3   7   4     1748.44     1593.01    147.47 o 
   4   7   4      169.32      162.42     46.52 o 
  -3   8   4      639.53      675.19     94.27 o 
  -2   8   4     6011.60     6158.98    282.50 o 
  -1   8   4      712.91      736.46     73.84 o 
   0   8   4       55.87       57.87     36.26 o 
   1   8   4      668.98      638.28     93.43 o 
   2   8   4     6082.11     5789.24    223.14 o 
   3   8   4      643.95      695.13     77.84 o 
  -2   9   4      237.50      230.14    115.47 o 
  -1   9   4     2462.95     2713.21    214.20 o 
   0   9   4     1665.33     1608.99    110.96 o 
   1   9   4     2499.46     2287.68    148.06 o 
   1   0   5    19248.96    19500.33    412.39 o 
   2   0   5    29011.64    28280.14    703.15 o 
   3   0   5     1903.11     1784.45     82.58 o 
   4   0   5     1795.45     1699.10     88.97 o 
   5   0   5     5361.26     5539.13    308.05 o 
   6   0   5     4298.38     4470.52    196.59 o 
   7   0   5       12.31      -32.71     66.02 o 
  -6   1   5     2446.47     2631.69    201.31 o 
  -5   1   5     8883.20     9154.24    523.54 o 
  -4   1   5     3855.15     3658.03    249.06 o 
  -3   1   5     6240.22     6217.08    251.62 o 
  -2   1   5    13150.05    13185.42    302.41 o 
  -1   1   5    14148.76    14044.21    290.37 o 
   0   1   5     3766.14     3934.52     88.49 o 
   1   1   5    14025.87    13862.15    282.65 o 
   2   1   5    12782.25    12191.32    280.30 o 
   3   1   5     5982.82     5880.53    149.06 o 
   4   1   5     3712.92     3484.00    112.92 o 
   5   1   5     8887.16     9195.96    255.82 o 
   6   1   5     2385.41     2360.34    220.16 o 
   7   1   5       94.63      102.31     80.30 o 
  -6   2   5     3329.60     3641.02    305.74 o 
  -5   2   5     4013.68     3859.33    300.81 o 
  -4   2   5     2937.24     2812.98    144.96 o 
  -3   2   5     5610.27     5437.68    150.31 o 
  -2   2   5    22590.13    21783.21    439.29 o 
  -1   2   5    14499.85    14468.33    306.22 o 
   0   2   5     2342.13     2315.00     62.09 o 
   1   2   5    14602.08    14658.02    291.86 o 
   2   2   5    23168.32    23030.81    439.75 o 
   3   2   5     5156.51     5264.15    136.06 o 
   4   2   5     3095.89     3075.77    102.74 o 
   5   2   5     3953.84     4036.30    133.94 o 
   6   2   5     3473.53     3468.08    222.83 o 
  -6   3   5     1838.14     1759.84    226.39 o 
  -5   3   5     4676.17     4521.73    342.05 o 
  -4   3   5     5557.13     5516.33    241.30 o 
  -3   3   5     6112.42     5899.47    186.68 o 
  -2   3   5     6705.31     6258.43    152.41 o 
  -1   3   5    11366.66    11278.90    225.66 o 
   0   3   5    12874.19    12970.55    268.32 o 
   1   3   5    11455.71    11512.29    237.97 o 
   2   3   5     6888.50     6897.21    147.77 o 
   3   3   5     5827.57     5657.53    148.14 o 
   4   3   5     5561.99     5453.67    147.57 o 
   5   3   5     4780.77     4903.50    161.20 o 
   6   3   5     1867.39     2048.79    124.96 o 
  -6   4   5     1798.29     1654.38    223.77 o 
  -5   4   5     1687.91     1671.38    201.98 o 
  -4   4   5     3414.30     3325.05    261.70 o 
  -3   4   5     7110.52     6829.48    219.63 o 
  -2   4   5     6782.24     6613.86    161.73 o 
  -1   4   5     8124.33     8428.14    175.48 o 
   0   4   5     7487.90     7675.75    175.72 o 
   1   4   5     7966.16     7537.90    198.97 o 
   2   4   5     7168.68     6775.34    171.90 o 
   3   4   5     6861.73     6542.17    201.09 o 
   4   4   5     3603.35     3644.41    129.75 o 
   5   4   5     1775.09     1958.28    111.05 o 
   6   4   5     1908.79     2063.60    131.47 o 
  -5   5   5      678.49      586.95    132.31 o 
  -4   5   5     5833.91     5547.87    362.32 o 
  -3   5   5     5360.61     5308.71    187.98 o 
  -2   5   5     1547.71     1594.07     86.24 o 
  -1   5   5     3922.09     3934.43    114.96 o 
   0   5   5    12478.61    12549.07    344.10 o 
   1   5   5     3820.24     3574.47    163.67 o 
   2   5   5     1794.50     1671.06    104.50 o 
   3   5   5     5278.29     5014.97    173.96 o 
   4   5   5     6002.80     5702.11    191.49 o 
   5   5   5      723.19      773.93     64.20 o 
   6   5   5     1118.69     1082.90    143.89 o 
  -5   6   5      379.93      406.48    115.92 o 
  -4   6   5     2660.29     2473.19    216.91 o 
  -3   6   5     6054.58     6059.68    373.28 o 
  -2   6   5      425.15      565.06    101.50 o 
  -1   6   5     4838.95     5401.16    184.94 o 
   0   6   5     7335.62     8024.00    386.01 o 
   1   6   5     4634.66     4551.87    178.59 o 
   2   6   5      505.18      537.39     58.09 o 
   3   6   5     5900.86     5643.26    282.04 o 
   4   6   5     2559.55     2420.59    143.62 o 
   5   6   5      373.45      362.92     54.58 o 
  -3   7   5     3041.57     3244.45    232.34 o 
  -2   7   5      270.77      273.19     61.32 o 
  -1   7   5     1780.60     1988.53    103.45 o 
   0   7   5     8168.09     8682.33    756.93 o 
   1   7   5     1628.99     1307.32    123.90 o 
   2   7   5      318.87      335.93     54.13 o 
   3   7   5     3020.17     2936.13    141.91 o 
   4   7   5     3876.77     3686.34    251.04 o 
  -3   8   5     3112.60     3357.54    248.04 o 
  -2   8   5      656.96      837.73     99.94 o 
  -1   8   5     2330.06     2600.13    259.08 o 
   0   8   5     3485.33     3608.01    159.17 o 
   1   8   5     2228.68     2265.62    234.26 o 
   2   8   5      666.64      677.96     76.22 o 
   3   8   5     3135.21     3221.94    157.67 o 
   0   9   5     2654.80     2954.63    191.47 o 
   1   9   5     1135.00     1121.28    145.92 o 
   0   0   6    63125.04    64716.66   2987.40 o 
   1   0   6     7114.79     7161.29    165.07 o 
   2   0   6     1667.61     1607.54     67.00 o 
   3   0   6     6345.79     6389.88    224.84 o 
   4   0   6    14878.80    14502.40    468.25 o 
   5   0   6      471.67      445.58     52.43 o 
   6   0   6     2737.57     2945.68    149.98 o 
  -6   1   6      947.52      946.39     85.20 o 
  -5   1   6      490.06      475.47    110.45 o 
  -4   1   6     4031.64     3959.64    270.74 o 
  -3   1   6    23554.16    22037.60   1121.41 o 
  -2   1   6     2638.01     2794.96     80.27 o 
  -1   1   6    15237.04    15513.46    333.72 o 
   0   1   6    16709.72    17617.78    347.05 o 
   1   1   6    15605.14    15454.10    309.54 o 
   2   1   6     2540.76     2576.03     78.14 o 
   3   1   6    24218.44    23601.92    506.32 o 
   4   1   6     3968.16     3963.63    126.00 o 
   5   1   6      533.82      539.27     45.23 o 
   6   1   6     1006.40     1016.33    119.97 o 
   7   1   6     4201.37     4791.86    346.73 o 
  -6   2   6     2252.85     2172.27    249.68 o 
  -5   2   6     3036.33     3183.60    255.77 o 
  -4   2   6    10481.13    10587.81    582.73 o 
  -3   2   6     3767.44     3664.80    182.96 o 
  -2   2   6     2526.78     2390.11     78.93 o 
  -1   2   6     8512.45     8569.89    183.59 o 
   0   2   6    37916.52    38037.06    728.94 o 
   1   2   6     8386.62     8572.96    183.00 o 
   2   2   6     2408.50     2433.26     67.63 o 
   3   2   6     3872.48     3762.04    105.89 o 
   4   2   6    10824.38    10922.25    290.02 o 
   5   2   6     2708.76     2586.72    101.49 o 
   6   2   6     2422.49     2496.96    112.70 o 
  -6   3   6     1674.84     1617.30    221.90 o 
  -5   3   6     1014.62     1005.22    159.90 o 
  -4   3   6     2729.31     2231.59    211.11 o 
  -3   3   6    11287.87    10863.93    327.54 o 
  -2   3   6    13175.16    12873.68    311.54 o 
  -1   3   6    10366.48    10259.32    244.67 o 
   0   3   6     4613.25     4540.45    112.07 o 
   1   3   6    10278.85    10110.06    217.58 o 
   2   3   6    12480.81    12686.26    284.56 o 
   3   3   6    12017.13    12042.67    274.17 o 
   4   3   6     2704.85     2791.23     90.49 o 
   5   3   6      989.51     1011.09     68.60 o 
   6   3   6     1610.69     1741.31    116.07 o 
  -6   4   6     1271.10     1572.11    217.03 o 
  -5   4   6     5721.46     5142.14    372.50 o 
  -4   4   6     3617.97     3396.80    266.94 o 
  -3   4   6     2679.38     2571.16    133.52 o 
  -2   4   6     4808.45     4945.30    148.01 o 
  -1   4   6    10628.58    11006.69    226.80 o 
   0   4   6     9404.32     9501.66    211.66 o 
   1   4   6    11026.48    10923.15    264.66 o 
   2   4   6     4743.00     4758.23    133.92 o 
   3   4   6     2590.68     2503.71    125.72 o 
   4   4   6     3592.66     3536.61    129.20 o 
   5   4   6     5502.57     5390.60    182.86 o 
   6   4   6     1342.63     1311.20    124.53 o 
  -5   5   6     1407.09     1097.49    172.83 o 
  -4   5   6     1837.56     1685.32    184.36 o 
  -3   5   6     2231.03     2162.31    141.54 o 
  -2   5   6    14775.76    15074.17    378.17 o 
  -1   5   6     4599.96     4663.55    175.15 o 
   0   5   6      882.34     1004.93     55.85 o 
   1   5   6     4603.35     4416.63    160.25 o 
   2   5   6    14564.80    14006.05    403.80 o 
   3   5   6     2370.43     2351.36    103.22 o 
   4   5   6     1831.30     1702.10     92.43 o 
   5   5   6     1368.22     1407.81     86.09 o 
  -5   6   6     4640.36     4805.50    354.73 o 
  -4   6   6      348.36      398.39    101.77 o 
  -3   6   6     1841.27     2056.87    168.21 o 
  -2   6   6     3309.43     3566.96    179.03 o 
  -1   6   6     8724.28     9767.03    478.45 o 
   0   6   6      235.07      281.07     68.18 o 
   1   6   6     8901.84     9069.95    292.31 o 
   2   6   6     3177.37     3033.04    134.30 o 
   3   6   6     1905.98     1747.69     99.29 o 
   4   6   6      362.11      362.60     79.70 o 
   5   6   6     4813.93     5083.65    224.21 o 
  -3   7   6      415.39      386.93     92.22 o 
  -2   7   6     8463.22     8489.13    448.51 o 
  -1   7   6     1287.79     1435.42    105.00 o 
   0   7   6       13.19       13.24     26.36 o 
   1   7   6     1353.97     1280.30     91.09 o 
   2   7   6     8631.12     8020.62    272.76 o 
   3   7   6      421.76      340.32     56.58 o 
   4   7   6     1141.45     1211.32    143.63 o 
  -3   8   6     1014.52     1160.59    149.66 o 
  -2   8   6     1207.56      938.03    140.09 o 
  -1   8   6     4039.23     4141.92    286.95 o 
   0   8   6      805.23      967.00     83.74 o 
   1   8   6     4105.13     3969.32    172.76 o 
   2   8   6     1152.42     1167.47     94.81 o 
   3   8   6      985.09      964.60    147.43 o 
   0   9   6      518.59      483.87    105.51 o 
   1   0   7    41600.28    41051.40    852.94 o 
   2   0   7       13.11       22.14     26.78 o 
   3   0   7     6001.31     5815.94    184.93 o 
   4   0   7      130.29      120.11     28.17 o 
   5   0   7    12453.34    12391.87    423.35 o 
   6   0   7       10.66        4.34     30.07 o 
  -6   1   7     5371.88     5582.05    237.62 o 
  -5   1   7       54.57       34.69     35.57 o 
  -4   1   7     3367.92     3155.93    179.74 o 
  -3   1   7     1409.25     1300.01    106.91 o 
  -2   1   7    40350.50    41562.16   1007.38 o 
  -1   1   7     2033.50     2126.67     58.75 o 
   0   1   7      400.84      460.51     23.12 o 
   1   1   7     1795.49     1835.07     55.28 o 
   2   1   7    40364.33    40584.81    887.07 o 
   3   1   7     1436.50     1498.01     57.53 o 
   4   1   7     3398.68     3288.21    119.67 o 
   5   1   7       78.85       78.74     23.81 o 
   6   1   7     5311.54     5462.38    302.63 o 
  -6   2   7      475.38      420.46    124.30 o 
  -5   2   7     9239.11     9258.92    538.82 o 
  -4   2   7     4031.31     3919.10    279.50 o 
  -3   2   7     4247.89     4417.22    203.80 o 
  -2   2   7      816.32      826.32     47.88 o 
  -1   2   7    29223.96    28619.67    553.28 o 
   0   2   7    12048.59    12075.29    251.32 o 
   1   2   7    28782.12    28133.46    611.24 o 
   2   2   7      749.15      905.76     69.52 o 
   3   2   7     3849.00     3838.36    102.55 o 
   4   2   7     3961.71     3928.70    162.67 o 
   5   2   7     9016.73     9033.70    258.57 o 
   6   2   7      536.87      612.85     54.92 o 
  -6   3   7     2482.73     2382.53    268.70 o 
  -5   3   7      252.09      300.47    107.20 o 
  -4   3   7     1819.67     1833.31    179.29 o 
  -3   3   7     8052.58     7790.08    333.38 o 
  -2   3   7    18031.37    18217.35    490.05 o 
  -1   3   7     8394.44     8035.35    261.48 o 
   0   3   7      229.41      223.49     22.38 o 
   1   3   7     8564.39     8455.58    184.33 o 
   2   3   7    18444.38    19016.87    686.68 o 
   3   3   7     7903.60     7869.05    197.43 o 
   4   3   7     1795.71     1802.91     71.03 o 
   5   3   7      305.64      372.82     43.38 o 
   6   3   7     2549.04     2566.78    114.14 o 
  -5   4   7     2927.45     2994.76    264.19 o 
  -4   4   7     8281.14     7872.78    480.92 o 
  -3   4   7      919.14      968.15     93.85 o 
  -2   4   7     1161.94     1231.02     71.75 o 
  -1   4   7     8097.59     8240.55    187.66 o 
   0   4   7    22890.03    23543.86    477.25 o 
   1   4   7     7729.26     7476.07    198.80 o 
   2   4   7     1156.55     1158.35     53.35 o 
   3   4   7      957.33     1041.38     77.38 o 
   4   4   7     8669.57     8384.77    249.48 o 
   5   4   7     2988.83     2991.28    124.31 o 
   6   4   7     1212.38     1229.44    152.93 o 
  -5   5   7      375.11      319.73    104.80 o 
  -4   5   7      292.31      237.46     86.14 o 
  -3   5   7    10491.55    10589.61    369.55 o 
  -2   5   7     2344.02     2429.13    108.74 o 
  -1   5   7     9127.36     9619.21    248.89 o 
   0   5   7        5.64       16.90     17.34 o 
   1   5   7     9015.02     8586.88    272.60 o 
   2   5   7     2526.50     2506.40    122.49 o 
   3   5   7    10104.22     9714.10    296.17 o 
   4   5   7      280.36      277.27     42.69 o 
   5   5   7      346.14      363.63     67.64 o 
  -5   6   7      104.23       21.74     73.44 o 
  -3   6   7        0.95       36.95     43.74 o 
  -2   6   7      867.42      776.68    112.77 o 
  -1   6   7      264.32      335.16     48.88 o 
   0   6   7    18166.18    19306.29    536.31 o 
   1   6   7      261.95      285.22     67.32 o 
   2   6   7      982.51     1031.22     75.98 o 
   3   6   7        5.56        7.57     25.56 o 
   4   6   7     7187.74     6866.17    281.60 o 
   5   6   7      116.21      262.66     82.26 o 
  -3   7   7     6921.63     6842.03    383.76 o 
  -2   7   7      141.66      217.72     73.45 o 
  -1   7   7     5108.33     5093.52    310.82 o 
   0   7   7        0.04      -17.90     25.17 o 
   1   7   7     4893.25     4610.57    185.12 o 
   2   7   7      156.33       97.81     36.79 o 
   3   7   7     6660.72     6346.91    234.91 o 
   4   7   7       11.03      -16.76     49.87 o 
  -3   8   7      202.45      339.80     99.58 o 
  -2   8   7      392.57      489.81    109.52 o 
  -1   8   7      578.03      638.88    117.25 o 
   0   8   7     8182.95     8444.08    287.85 o 
   1   8   7      516.52      387.29     61.88 o 
   2   8   7      395.68      323.77     59.53 o 
   0   9   7        1.06      -54.11     54.11 o 
   0   0   8    41237.63    42405.45   1067.44 o 
   1   0   8     1594.39     1588.75     52.07 o 
   2   0   8     1702.03     1771.40    124.23 o 
   3   0   8     4113.47     3859.66    138.79 o 
   4   0   8    14091.17    13152.49   1170.51 o 
   5   0   8      657.62      659.27     65.90 o 
   6   0   8     3169.08     3149.73    161.82 o 
  -6   1   8      622.50      671.29     97.45 o 
  -5   1   8      517.46      512.53     61.69 o 
  -4   1   8     2592.39     2426.43    159.43 o 
  -3   1   8    19958.38    19550.31    942.68 o 
  -2   1   8     1191.96     1375.95    107.80 o 
  -1   1   8    15872.87    15784.56    351.26 o 
   0   1   8    13721.99    14402.86    293.96 o 
   1   1   8    16164.81    16212.50    326.37 o 
   2   1   8     1527.43     1577.60     58.80 o 
   3   1   8    20096.84    19769.46    441.28 o 
   4   1   8     2566.02     2650.47    123.04 o 
   5   1   8      630.43      641.15     49.74 o 
   6   1   8      670.73      633.34    101.77 o 
  -6   2   8     2153.63     2111.78    192.21 o 
  -5   2   8     1817.31     1762.01    205.63 o 
  -4   2   8     9939.72     9415.29    390.41 o 
  -3   2   8     4312.32     4015.30    210.36 o 
  -2   2   8     3345.70     3390.97    119.25 o 
  -1   2   8     6102.99     6220.73    142.40 o 
   0   2   8    26196.68    26865.14    530.26 o 
   1   2   8     5918.95     6152.81    143.68 o 
   2   2   8     2967.90     3156.97     88.30 o 
   3   2   8     4429.33     4496.29    142.22 o 
   4   2   8     9584.36     9375.02    234.06 o 
   5   2   8     2115.69     2122.87     93.89 o 
   6   2   8     2271.93     2318.28    105.48 o 
  -6   3   8     1843.02     2247.21    257.43 o 
  -5   3   8     1118.07     1295.09    183.27 o 
  -4   3   8     2593.47     2519.93    222.25 o 
  -3   3   8     9369.33     9074.93    456.94 o 
  -2   3   8     9968.03    10150.53    285.85 o 
  -1   3   8     7603.03     7474.36    188.22 o 
   0   3   8     6147.53     6176.29    147.94 o 
   1   3   8     7794.94     7741.40    196.07 o 
   2   3   8     9755.34     9882.78    454.21 o 
   3   3   8     9486.94     9395.33    230.50 o 
   4   3   8     2494.22     2486.16     88.75 o 
   5   3   8     1257.16     1211.30    109.23 o 
   6   3   8     1799.30     2038.76    103.14 o 
  -5   4   8     4484.47     4284.35    340.34 o 
  -4   4   8     3327.29     3265.04    257.72 o 
  -3   4   8     2884.68     2940.78    168.93 o 
  -2   4   8     3456.78     3477.47    130.74 o 
  -1   4   8    10720.93    10994.54    243.57 o 
   0   4   8     7347.33     7357.12    175.09 o 
   1   4   8    10872.24    10622.31    263.40 o 
   2   4   8     3176.85     3282.67    109.64 o 
   3   4   8     2978.17     2910.27    113.51 o 
   4   4   8     2872.24     2816.51    116.81 o 
   5   4   8     4562.07     4435.73    164.00 o 
   6   4   8     1081.68     1049.01    122.63 o 
  -5   5   8      999.86      632.91    144.20 o 
  -4   5   8     1837.67     1798.72    197.63 o 
  -3   5   8     2246.57     2193.80    142.83 o 
  -2   5   8    13246.96    13278.14    367.83 o 
  -1   5   8     2554.19     2640.28    118.39 o 
   0   5   8      351.92      368.17     39.42 o 
   1   5   8     2569.76     2342.87    136.24 o 
   2   5   8    12794.88    12176.47    360.98 o 
   3   5   8     2256.64     2146.35    100.91 o 
   4   5   8     1782.86     1766.94     97.44 o 
   5   5   8     1135.60     1143.40     81.64 o 
  -2   6   8     2389.44     2473.32    137.15 o 
  -1   6   8     7769.96     8027.03   1294.06 o 
   0   6   8      240.56      211.85     42.35 o 
   1   6   8     7860.38     7569.83    251.83 o 
   2   6   8     2283.29     2396.05    142.25 o 
   3   6   8     1681.17     1662.95     97.90 o 
   4   6   8      249.22      198.12     44.50 o 
  -2   7   8     7787.29     7914.64    424.57 o 
  -1   7   8     1422.00     1540.95    159.77 o 
   0   7   8      153.78      223.22     47.26 o 
   1   7   8     1412.47     1458.91     97.91 o 
   2   7   8     7531.66     7352.44    259.39 o 
   3   7   8      413.81      406.78     68.82 o 
  -2   8   8     1113.16     1007.92    146.39 o 
  -1   8   8     3260.64     3466.70    258.92 o 
   0   8   8      911.23      836.18     81.29 o 
   1   8   8     3300.64     3216.88    155.77 o 
   2   8   8     1066.76      988.58    167.59 o 
   1   0   9     6983.73     6475.99    160.49 o 
   2   0   9    21488.96    22042.91    578.74 o 
   3   0   9      837.62      818.12     57.79 o 
   4   0   9     2512.33     2400.18    110.72 o 
   5   0   9     5257.35     5105.94    216.13 o 
   6   0   9     2877.20     2845.66    164.23 o 
  -6   1   9     1293.17     1297.80    106.49 o 
  -5   1   9     6951.18     6717.75    432.05 o 
  -4   1   9     1906.19     1932.31    145.00 o 
  -3   1   9     5726.64     5677.30    259.72 o 
  -2   1   9    11490.84    11548.41    427.53 o 
  -1   1   9     9849.42     9898.64    228.34 o 
   0   1   9      856.64      936.52     37.32 o 
   1   1   9     9479.93     9706.64    212.10 o 
   2   1   9    11315.39    11030.81    266.02 o 
   3   1   9     5711.82     5409.22    151.66 o 
   4   1   9     1844.64     1812.73     74.98 o 
   5   1   9     6788.32     6656.71    207.01 o 
   6   1   9     1258.98     1180.95    100.13 o 
  -6   2   9     2396.86     2423.50    151.77 o 
  -5   2   9     3942.13     3533.33    295.29 o 
  -4   2   9     2430.21     2439.56    163.32 o 
  -3   2   9     2331.92     2301.89    151.72 o 
  -2   2   9    13776.14    14154.11    516.09 o 
  -1   2   9     8772.33     8291.65    240.80 o 
   0   2   9     4956.99     4993.94    122.80 o 
   1   2   9     8450.76     8251.26    186.47 o 
   2   2   9    14099.72    14225.32    302.20 o 
   3   2   9     2462.78     2460.19     78.47 o 
   4   2   9     2251.50     2294.78     78.72 o 
   5   2   9     3875.47     3738.82    136.30 o 
   6   2   9     2279.95     2291.79     97.34 o 
  -5   3   9     3467.04     3364.07    289.60 o 
  -4   3   9     4827.41     4945.05    321.16 o 
  -3   3   9     5717.76     5641.43    265.65 o 
  -2   3   9     6153.95     6403.32    199.54 o 
  -1   3   9     4312.48     4364.29    145.10 o 
   0   3   9     6577.79     6313.08    152.34 o 
   1   3   9     4079.06     4011.19    109.96 o 
   2   3   9     6056.83     6235.69    307.23 o 
   3   3   9     5975.57     5750.09    157.87 o 
   4   3   9     5034.05     4961.20    146.54 o 
   5   3   9     3338.82     3342.49    132.19 o 
   6   3   9     1191.65     1174.77    128.66 o 
  -5   4   9     1144.95     1048.22    173.33 o 
  -4   4   9     2431.14     2213.98    222.92 o 
  -3   4   9     5374.73     5975.47    266.51 o 
  -2   4   9     3922.33     4148.20    152.16 o 
  -1   4   9     7483.13     7536.43    207.49 o 
   0   4   9     7016.64     6980.49    286.90 o 
   1   4   9     7406.12     7087.76    191.75 o 
   2   4   9     4147.78     4186.58    126.07 o 
   3   4   9     5333.83     4981.24    173.44 o 
   4   4   9     2307.57     2355.57    105.04 o 
   5   4   9     1151.92     1205.96     79.04 o 
  -5   5   9      851.29      966.28    168.28 o 
  -4   5   9     4976.64     4866.27    357.29 o 
  -3   5   9     4046.27     4003.69    212.31 o 
  -2   5   9     1109.91     1197.50     96.77 o 
  -1   5   9     1960.00     2029.28    148.91 o 
   0   5   9     9611.10     9891.71    353.16 o 
   1   5   9     2155.24     2047.71    124.67 o 
   2   5   9     1165.72     1196.85     92.48 o 
   3   5   9     4259.55     4189.31    156.73 o 
   4   5   9     5206.18     4947.52    181.05 o 
   5   5   9      802.78      752.04     89.68 o 
  -2   6   9      443.80      414.56     63.42 o 
  -1   6   9     3711.07     3802.68    534.06 o 
   0   6   9     5400.29     5606.59    316.18 o 
   1   6   9     3730.63     3589.43    150.56 o 
   2   6   9      474.50      467.89     56.43 o 
   3   6   9     4408.80     4398.37    173.77 o 
   4   6   9     2041.57     1922.21    111.24 o 
  -2   7   9      197.49      177.34     73.52 o 
  -1   7   9     1661.57     1679.96    172.61 o 
   0   7   9     5403.17     5297.75    201.98 o 
   1   7   9     1818.47     1941.22    118.31 o 
   2   7   9      225.06      281.53     54.72 o 
   3   7   9     2532.11     2557.53    135.09 o 
  -2   8   9      539.96      461.18    115.41 o 
  -1   8   9     1501.40     1274.98    165.69 o 
   0   8   9     2523.86     2800.77    295.71 o 
   1   8   9     1544.06     1375.97    156.28 o 
   0   0  10     2242.52     2103.69     97.16 o 
   1   0  10    12210.61    11799.82    274.23 o 
   2   0  10     2036.74     2062.27     93.86 o 
   3   0  10    14249.35    14022.01    401.59 o 
   4   0  10      541.44      564.12     56.38 o 
   5   0  10      693.23      723.84     75.03 o 
   6   0  10      177.40       93.81     46.54 o 
  -6   1  10     2375.76     2333.92    182.63 o 
  -5   1  10      509.91      449.64     63.20 o 
  -4   1  10    11601.98    10843.60    455.75 o 
  -3   1  10      723.70      805.28     96.69 o 
  -2   1  10     1520.98     1386.85    207.07 o 
  -1   1  10     2231.20     2197.53     88.68 o 
   0   1  10    23828.33    23418.31    510.23 o 
   1   1  10     2096.11     2234.98     68.23 o 
   2   1  10     1289.18     1373.91     82.70 o 
   3   1  10      589.63      602.38     42.48 o 
   4   1  10    11525.01    11149.37    279.86 o 
   5   1  10      553.71      689.57     92.36 o 
   6   1  10     2475.43     2697.45    152.90 o 
  -5   2  10      418.76      508.06    125.97 o 
  -4   2  10      959.51     1049.36    121.08 o 
  -3   2  10    10953.80    11107.90    445.72 o 
  -2   2  10     4658.26     4826.01    245.60 o 
  -1   2  10     8248.73     8183.95    263.14 o 
   0   2  10     1473.90     1435.01    117.73 o 
   1   2  10     8431.41     8701.90    194.78 o 
   2   2  10     5758.37     5615.09    139.06 o 
   3   2  10    11133.92    11117.19    271.58 o 
   4   2  10     1140.62     1071.35     54.19 o 
   5   2  10      531.66      573.10     48.09 o 
   6   2  10      920.45      896.25     90.58 o 
  -5   3  10     3365.23     3342.14    301.34 o 
  -4   3  10     6014.81     6259.85    296.01 o 
  -3   3  10     1772.22     1761.95    229.77 o 
  -2   3  10      894.90      899.33     95.44 o 
  -1   3  10     6147.11     5891.48    194.50 o 
   0   3  10    14055.58    13740.80    319.92 o 
   1   3  10     6335.90     6292.67    192.39 o 
   2   3  10      717.22      735.05     43.15 o 
   3   3  10     1473.31     1367.19     63.47 o 
   4   3  10     5631.13     5552.16    164.58 o 
   5   3  10     3208.17     3308.36    133.61 o 
  -5   4  10      317.52      320.83    123.65 o 
  -4   4  10     1243.71     1235.78    126.35 o 
  -3   4  10     3880.39     4027.41    210.96 o 
  -2   4  10     9307.80     9993.49    390.69 o 
  -1   4  10     3107.10     3170.37    135.00 o 
   0   4  10     1023.64     1093.85     52.98 o 
   1   4  10     2836.57     2973.31    130.89 o 
   2   4  10     9880.53     9543.96    245.84 o 
   3   4  10     3815.04     3491.97    171.05 o 
   4   4  10     1411.74     1345.76     79.28 o 
   5   4  10      359.66      393.15     54.19 o 
  -4   5  10     1134.56     1072.57    169.62 o 
  -3   5  10     1920.78     1923.28    142.30 o 
  -2   5  10      610.05      673.78     62.43 o 
  -1   5  10     7059.95     6683.96    266.65 o 
   0   5  10     2498.89     2612.30     98.91 o 
   1   5  10     7355.09     7172.55    197.17 o 
   2   5  10      640.25      698.29     65.89 o 
   3   5  10     1949.98     1867.83     97.13 o 
   4   5  10      974.61      886.88     73.04 o 
  -3   6  10      161.59      198.06     78.09 o 
  -2   6  10     8958.48     9127.23    343.43 o 
  -1   6  10      630.27      742.83    102.85 o 
   0   6  10      504.65      483.39     94.10 o 
   1   6  10      549.63      608.85     63.34 o 
   2   6  10     9206.83     8787.96    287.75 o 
   3   6  10      130.61      131.63     47.81 o 
   4   6  10     1082.63     1148.41    186.51 o 
  -2   7  10      357.57      390.98     97.73 o 
  -1   7  10     4813.16     4718.71    309.59 o 
   0   7  10       48.55       29.49     56.57 o 
   1   7  10     4979.95     5032.38    350.89 o 
   2   7  10      388.98      283.01     56.02 o 
   3   7  10     1125.00      797.24    178.23 o 
   0   8  10        9.26        1.28     82.98 o 
   1   8  10      449.17      432.78     85.35 o 
   1   0  11     1923.96     1837.32    134.95 o 
   2   0  11    21124.08    20403.24    664.11 o 
   3   0  11       34.93       31.23     20.77 o 
   4   0  11     1604.52     1499.26    114.31 o 
   5   0  11      344.30      345.37     57.59 o 
  -5   1  11     9074.26     8862.28    300.46 o 
  -4   1  11      652.35      738.65    110.57 o 
  -3   1  11     1951.09     1826.28    146.13 o 
  -2   1  11      654.13      654.32     91.52 o 
  -1   1  11    15827.79    15733.71    439.00 o 
   0   1  11     1840.85     1939.46     68.87 o 
   1   1  11    16052.56    16558.54    374.07 o 
   2   1  11      732.26      673.08     38.25 o 
   3   1  11     1817.73     1827.49     76.64 o 
   4   1  11      594.49      617.07     48.93 o 
   5   1  11     8971.08     8888.74    294.10 o 
  -5   2  11      284.70      101.48     84.24 o 
  -4   2  11     1264.97     1187.09    272.59 o 
  -3   2  11     3367.42     3208.23    195.35 o 
  -2   2  11    14307.31    14402.37    536.51 o 
  -1   2  11     1968.76     1923.94     83.69 o 
   0   2  11       49.65       76.86     19.44 o 
   1   2  11     1538.11     1578.23     67.00 o 
   2   2  11    14306.20    14158.82    320.27 o 
   3   2  11     3092.47     3141.09    123.82 o 
   4   2  11     1272.36     1404.50     66.40 o 
   5   2  11      342.69      373.14     54.86 o 
  -5   3  11     3934.50     4500.42    357.25 o 
  -4   3  11     3152.39     2789.19    198.90 o 
  -3   3  11     1410.80     1574.49    226.64 o 
  -2   3  11      297.62      517.96    217.62 o 
  -1   3  11     8380.16     8403.75    256.28 o 
   0   3  11    10720.49    10319.55    252.97 o 
   1   3  11     8416.26     8365.06    226.21 o 
   2   3  11      302.91      372.69     33.80 o 
   3   3  11     1387.87     1445.07     66.58 o 
   4   3  11     3377.95     3358.27    114.86 o 
   5   3  11     3948.01     4009.29    156.86 o 
  -4   4  11      683.80      794.40    109.66 o 
  -3   4  11     7471.79     7623.51    335.54 o 
  -2   4  11     3907.97     4117.11    217.65 o 
  -1   4  11     3361.22     3215.64    128.45 o 
   0   4  11      575.73      529.34     58.71 o 
   1   4  11     3122.21     3101.22    116.35 o 
   2   4  11     4243.74     4126.97    130.74 o 
   3   4  11     7182.05     7024.03    198.78 o 
   4   4  11      648.35      581.76     57.40 o 
   5   4  11      377.66      405.06    117.66 o 
  -4   5  11     4744.78     4659.12    361.12 o 
  -3   5  11      641.02      803.56    103.54 o 
  -2   5  11      450.26      341.58     99.51 o 
  -1   5  11     2001.00     1936.21    115.27 o 
   0   5  11    13157.50    12504.44    465.92 o 
   1   5  11     2041.80     1985.64     86.02 o 
   2   5  11      458.97      455.90     52.68 o 
   3   5  11      648.35      601.56     61.98 o 
   4   5  11     4877.27     4725.28    182.44 o 
  -3   6  11     6272.96     6622.55    421.40 o 
  -2   6  11      143.12      268.20     86.17 o 
  -1   6  11     3851.40     3742.01    234.55 o 
   0   6  11      511.14      650.76    103.43 o 
   1   6  11     3497.98     3376.16    194.45 o 
   2   6  11      195.84      225.26     45.84 o 
   3   6  11     6020.63     5949.84    284.22 o 
  -1   7  11       77.58       49.34     56.67 o 
   1   7  11      132.44      174.42     47.95 o 
   2   7  11      373.73      353.51     80.04 o 
   0   0  12     8095.99     8120.48    289.40 o 
   1   0  12     8256.20     8204.04    255.28 o 
   2   0  12     1195.00     1239.53    104.37 o 
   3   0  12     8780.05     8859.31    286.90 o 
   4   0  12     3409.53     3457.31    154.42 o 
   5   0  12      234.82      243.19     50.83 o 
  -5   1  12      366.34      308.36     65.35 o 
  -4   1  12     7891.43     8080.87    384.38 o 
  -3   1  12     3847.45     4101.97    234.37 o 
  -2   1  12      807.34      916.85    108.39 o 
  -1   1  12     3840.09     3982.77    214.55 o 
   0   1  12    10289.78    10935.10    264.64 o 
   1   1  12     3842.35     3827.95    118.34 o 
   2   1  12      667.80      755.47     48.83 o 
   3   1  12     4112.69     3997.58    117.75 o 
   4   1  12     8197.46     8148.54    226.88 o 
   5   1  12      350.67      429.20     63.45 o 
  -5   2  12      738.89      648.11    121.13 o 
  -4   2  12     3068.39     3071.81    206.88 o 
  -3   2  12     6437.88     6570.53    322.45 o 
  -2   2  12     3458.43     3426.32    195.48 o 
  -1   2  12     6874.31     7257.62    626.78 o 
   0   2  12     7637.58     7759.07    243.44 o 
   1   2  12     6977.31     7085.48    190.52 o 
   2   2  12     2896.22     2838.56    103.03 o 
   3   2  12     6608.77     6735.02    173.75 o 
   4   2  12     2872.58     2772.37    103.96 o 
   5   2  12      774.84      755.82     65.69 o 
  -4   3  12     4343.94     4147.97    251.71 o 
  -3   3  12     3630.06     3619.06    219.92 o 
  -2   3  12     2447.42     2492.13    248.46 o 
  -1   3  12     4841.80     4967.33    402.99 o 
   0   3  12     5283.35     5513.74    189.30 o 
   1   3  12     4894.91     4945.17    146.60 o 
   2   3  12     2097.11     2114.46     93.01 o 
   3   3  12     3870.55     3700.66    122.98 o 
   4   3  12     4503.72     4338.60    174.47 o 
   5   3  12     1679.16     1683.37    200.32 o 
  -4   4  12     1625.42     1592.15    153.61 o 
  -3   4  12     2615.86     2560.14    180.60 o 
  -2   4  12     6060.95     6145.52    284.39 o 
  -1   4  12     3660.32     3496.72    140.60 o 
   0   4  12     3404.56     3142.62    149.23 o 
   1   4  12     3589.95     3408.96    127.41 o 
   2   4  12     5618.16     5420.19    182.09 o 
   3   4  12     2793.92     2777.32    107.38 o 
   4   4  12     1493.76     1437.69    125.51 o 
  -4   5  12     1121.27     1263.92    197.86 o 
  -3   5  12     1684.72     1925.95    262.21 o 
  -2   5  12     3191.29     2876.82    245.37 o 
  -1   5  12     4189.45     4194.82    300.36 o 
   0   5  12      904.29      818.32     86.03 o 
   1   5  12     4073.28     3951.44    146.97 o 
   2   5  12     2731.61     2567.30    226.35 o 
   3   5  12     1774.74     1689.50     96.98 o 
   4   5  12     1058.66     1069.76    177.73 o 
  -3   6  12      491.24      572.03    139.39 o 
  -2   6  12     5290.83     5227.69    366.57 o 
  -1   6  12     2162.54     2087.50    172.18 o 
   0   6  12      204.45      260.03     71.64 o 
   1   6  12     2255.19     2025.87    141.24 o 
   2   6  12     5321.15     5366.29    231.65 o 
   3   6  12      585.61      625.86     94.10 o 
  -1   7  12     2509.80     2271.20    200.14 o 
   0   7  12       82.60      114.29     74.45 o 
   2   7  12     2366.17     2321.69    213.25 o 
   1   0  13    10145.87    10512.22    263.29 o 
   2   0  13     4357.00     4418.91    152.15 o 
   3   0  13     2394.34     2449.77    122.27 o 
   4   0  13      219.64      221.70     54.76 o 
   5   0  13     7488.91     7305.58    381.44 o 
  -5   1  13     1621.55     1949.75    310.25 o 
  -4   1  13     2231.45     2436.73    196.04 o 
  -3   1  13     1476.86     1672.02    156.35 o 
  -2   1  13    16475.41    16231.98    975.80 o 
  -1   1  13     2345.88     2478.39    444.16 o 
   0   1  13      393.26      446.96     45.84 o 
   1   1  13     2485.94     2613.89     93.04 o 
   2   1  13    16507.25    16333.08    389.74 o 
   3   1  13     1336.07     1328.13     70.81 o 
   4   1  13     2251.83     2277.69    105.42 o 
   5   1  13     1596.63     1597.39    165.71 o 
  -4   2  13     1565.91     1608.92    162.36 o 
  -3   2  13     2489.29     2619.01    339.75 o 
  -2   2  13     3326.33     3298.07    320.71 o 
  -1   2  13     6590.23     6827.11    382.57 o 
   0   2  13     3651.88     3710.78    144.06 o 
   1   2  13     6929.53     7126.04    200.85 o 
   2   2  13     3020.79     3079.87    111.33 o 
   3   2  13     2530.74     2529.86    102.17 o 
   4   2  13     1478.92     1288.30     96.72 o 
   5   2  13     4898.38     4800.22    255.58 o 
  -4   3  13     1835.14     2064.99    185.77 o 
  -3   3  13     4556.68     5200.09    269.28 o 
  -2   3  13     6915.91     6970.33    328.45 o 
  -1   3  13     2915.82     2826.01    181.62 o 
   0   3  13     1913.80     1767.08     92.69 o 
   1   3  13     2998.17     3026.63    106.48 o 
   2   3  13     7043.29     6959.53    215.24 o 
   3   3  13     4391.07     4121.32    155.04 o 
   4   3  13     1852.27     1882.40     99.10 o 
  -4   4  13     3508.71     3723.95    330.28 o 
  -3   4  13     1819.41     1960.29    167.32 o 
  -2   4  13     1135.66     1250.15    128.59 o 
  -1   4  13     2534.31     2244.06    163.84 o 
   0   4  13     9690.64     9262.84    427.23 o 
   1   4  13     2792.43     2686.15    109.00 o 
   2   4  13     1076.00     1158.79     88.66 o 
   3   4  13     2058.46     2097.86    101.85 o 
   4   4  13     3488.21     3408.80    186.73 o 
  -3   5  13     5873.77     6032.24    304.25 o 
  -2   5  13     1240.33     1279.97    177.22 o 
  -1   5  13     3377.37     2799.52    245.06 o 
   0   5  13     2220.86     2028.05    122.04 o 
   1   5  13     3214.31     3091.25    157.84 o 
   2   5  13     1325.40     1271.37     96.80 o 
   3   5  13     5774.07     5624.05    241.22 o 
  -2   6  13      280.57      182.83     92.12 o 
   0   6  13     7640.44     7594.72    410.79 o 
   1   6  13      883.49      820.35    118.07 o 
   2   6  13      320.26      380.97     98.05 o 
   0   0  14    21918.87    23168.73   1169.12 o 
   1   0  14        1.37        3.86     22.00 o 
   2   0  14      985.78     1028.32     78.07 o 
   3   0  14        4.09      -19.64     22.52 o 
   4   0  14     8215.02     7949.28    321.50 o 
  -4   1  14      172.99      162.00     44.42 o 
  -3   1  14    10220.23    10381.99    459.25 o 
  -2   1  14     1049.90     1066.36    130.59 o 
  -1   1  14     7910.23     8167.71    367.66 o 
   0   1  14      264.07      261.91     70.07 o 
   1   1  14     8013.29     8040.71    217.00 o 
   2   1  14     1146.29     1138.34    100.14 o 
   3   1  14    10197.05    10083.95    273.29 o 
   4   1  14      214.92      259.49     42.74 o 
  -4   2  14     5912.42     6161.90    334.57 o 
  -3   2  14      701.48      697.14    117.62 o 
  -2   2  14      829.03      853.97    120.98 o 
  -1   2  14     3091.47     3454.79    293.55 o 
   0   2  14    17170.13    16917.55    476.98 o 
   1   2  14     3228.49     3442.52    117.51 o 
   2   2  14      817.90      851.11     58.14 o 
   3   2  14      630.74      628.85     59.36 o 
   4   2  14     6135.40     5729.20    201.10 o 
  -4   3  14      740.14      869.46    184.08 o 
  -3   3  14     5759.62     5745.83    309.63 o 
  -2   3  14     5775.79     5757.02    297.43 o 
  -1   3  14     3828.92     3868.80    272.39 o 
   0   3  14       42.31       40.61     31.14 o 
   1   3  14     3794.01     3859.23    214.18 o 
   2   3  14     5974.29     5676.33    209.73 o 
   3   3  14     5737.92     5812.24    196.95 o 
   4   3  14      843.54      938.78     96.64 o 
  -3   4  14     1520.64     1485.30    157.45 o 
  -2   4  14      270.34      261.59     75.23 o 
  -1   4  14     5751.27     5546.51    335.49 o 
   0   4  14     5816.09     5556.38    231.62 o 
   1   4  14     5866.89     5226.24    225.46 o 
   2   4  14      286.34      261.52     53.93 o 
   3   4  14     1387.59     1445.83    100.45 o 
  -2   5  14     7455.29     6288.70    457.66 o 
  -1   5  14      485.38      525.77    121.61 o 
   0   5  14       20.82       25.85     51.08 o 
   1   5  14      423.87      402.04     65.95 o 
   2   5  14     7842.07     7655.47    284.73 o 
   0   6  14      158.91      128.65     67.25 o 
   1   6  14     5167.35     5183.72    325.02 o 
   1   0  15    10727.11    10831.76    339.20 o 
   2   0  15     3074.64     3386.08    152.68 o 
   3   0  15     1325.03     1294.74     95.77 o 
   4   0  15      138.59       79.32     80.35 o 
  -4   1  15     1295.68     1207.14    122.05 o 
  -3   1  15      738.28      710.82    122.26 o 
  -2   1  15    11720.22    12096.87    511.52 o 
  -1   1  15     2387.86     2492.98    185.30 o 
   0   1  15      156.44       97.84     54.43 o 
   1   1  15     2284.25     2440.57    121.81 o 
   2   1  15    11519.48    11767.08    307.38 o 
   3   1  15      767.41      870.76     64.30 o 
   4   1  15     1273.09     1345.98    106.07 o 
  -3   2  15     1202.72     1189.25    150.88 o 
  -2   2  15     1826.95     1823.67    172.67 o 
  -1   2  15     7273.36     7701.93    355.62 o 
   0   2  15     2920.27     2592.54    184.90 o 
   1   2  15     7408.96     7305.75    265.39 o 
   2   2  15     1883.03     1910.70     88.58 o 
   3   2  15     1203.70     1093.07     71.62 o 
   4   2  15     1318.14     1579.74    220.41 o 
  -3   3  15     2972.19     3044.17    225.99 o 
  -2   3  15     5125.06     5490.78    292.43 o 
  -1   3  15     2720.15     2599.55    291.36 o 
   0   3  15     1341.57     1333.18    135.01 o 
   1   3  15     2721.47     2673.22    151.54 o 
   2   3  15     5036.36     4885.20    272.16 o 
   3   3  15     3030.44     3072.00    132.47 o 
  -3   4  15     1055.10     1060.03    204.17 o 
  -2   4  15      808.23      765.16    122.08 o 
  -1   4  15     2943.43     2758.25    321.95 o 
   0   4  15     7572.67     7137.70    450.53 o 
   1   4  15     2924.08     2661.02    148.46 o 
   2   4  15      720.92     1110.43    166.69 o 
   3   4  15     1148.56     1168.72    140.66 o 
  -1   5  15     2969.46     2392.02    241.12 o 
   0   5  15     1834.58     1777.46    122.79 o 
   1   5  15     2900.55     2607.10    380.01 o 
   0   0  16     4902.91     5788.62    436.93 o 
   1   0  16     3446.95     3709.35    236.81 o 
   2   0  16      351.71      363.69     57.70 o 
   3   0  16     4335.00     4621.03    233.78 o 
  -3   1  16     3351.57     3526.24    229.43 o 
  -2   1  16      467.42      477.45    104.88 o 
  -1   1  16     2472.53     2208.92    188.36 o 
   0   1  16     7663.64     8236.46    389.18 o 
   1   1  16     2598.64     2576.25    258.79 o 
   2   1  16      519.98      532.83     62.56 o 
   3   1  16     3246.53     3231.29    149.00 o 
  -3   2  16     3713.63     4097.17    371.27 o 
  -2   2  16     1746.31     1753.70    196.03 o 
  -1   2  16     3230.39     3075.92    212.73 o 
   0   2  16     3941.41     4012.86    243.95 o 
   1   2  16     3213.83     3346.85    148.79 o 
   2   2  16     1827.11     1799.22     89.18 o 
   3   2  16     3632.81     3576.68    148.96 o 
  -2   3  16     1728.78     1788.03    176.30 o 
  -1   3  16     3037.53     3072.75    214.32 o 
   0   3  16     4616.68     4473.27    258.25 o 
   1   3  16     3042.50     2968.54    197.44 o 
   2   3  16     1726.77     1708.40    188.54 o 
   3   3  16     2474.48     2614.62    364.60 o 
  -2   4  16     3063.95     3554.10    347.69 o 
  -1   4  16     2150.03     2012.61    233.19 o 
   0   4  16     1455.95     1677.28    206.32 o 
   1   4  16     2128.40     1789.42    176.16 o 
   2   4  16     3150.69     3317.14    182.42 o 
   0   5  16      690.91      774.99    153.87 o 
   1   0  17      557.90      703.69    122.97 o 
   2   0  17    10047.46    10383.06    349.67 o 
   3   0  17       36.09       32.71     46.24 o 
  -2   1  17      482.00      425.18    110.00 o 
  -1   1  17     5859.98     6139.66    329.27 o 
   0   1  17      532.02      786.00    254.59 o 
   1   1  17     5771.91     5754.22    322.33 o 
   2   1  17      413.48      458.26     66.85 o 
   3   1  17     1299.28     1376.64    210.41 o 
  -2   2  17     6508.99     6525.47    505.16 o 
  -1   2  17      845.02      916.89    138.53 o 
   0   2  17       99.04      148.62     76.65 o 
   1   2  17      966.61      957.06    139.15 o 
   2   2  17     6511.54     6648.21    551.04 o 
  -1   3  17     2645.20     2497.13    221.55 o 
   0   3  17     4117.77     4213.46    260.42 o 
   1   3  17     2537.49     2480.76    261.60 o 
   1   4  17     1888.76     1873.23    167.29 o 
   0   0  18      339.82      369.07    150.32 o 
   0   1  18     7365.46     8412.48    603.22 o 
   1   1  18      579.35      650.44    191.50 o 
   0   2  18      306.47      269.44    145.59 o 
   1   2  18     2968.53     2780.74    342.26 o 
                                                 
